# Supplementary material for: Comparison efficacy and safety of acupuncture and moxibustion therapies in breast cancer-related lymphedema: A systematic review and network meta-analysis
Source: PLoS One. 2024 May 14;19(5):e0303513. doi: 10.1371/journal.pone.0303513 (PMC11093363; doi:10.1371/journal.pone.0303513)
Supplement: S1 File — (XLSX) [file pone.0303513.s007.xlsx]

## Sheet: Characteristics
author	year	Country	Sample size	age	Diagnosis	Intervention	Primary acupoints	Course	Retention time	outcomes	Drop out	AEs	follow-up
HU X.L	2021	China	39	46.00±7.50	Ⅰ	GM	LI.11, LI.15, SP.10, SP.9, ST.36.	4 weeks, Qd	25min	①	0	UK
			39	45.60±8.90		FE		4 weeks, Bid	20min		0	UK
Zhang F.R	2020	China	14	57.25±7.19	Ⅰ	GM	LI.14, LI.11, CV.3, SI.9, and Ashi points.	4 weeks, Biw	30min	①②④	0	UK
			14	58.36±8.12		PC		4 weeks, Biw	30min		0	UK
Liu Y.N	2019	China	30	55.00±11.00	Ⅰ	NWM	LI.4, LI.11, LI.15, GB.21, SP.9, CV.9, TE.5, TE.14, and Ashi points.	6 weeks, Qd	30min	①④	0	UK
			30	55.00±10.00		UC		6 weeks	10min		0	UK
Ba T	2019	China	30	47.40±4.30	Ⅰ	NWM	GB.34, HT.1, LI.4, LI.10, LI.11, LI.14, LR.3, TE.5, ST.36, SP.6, SP.9.	14 days, Qd	20-30min	②③⑥	0	2(local skin discomfort), 1(mild scald)
			28	46.30±3.20		OM		14 days, Bid	UK		0	0
Shen J	2019	China	22	59.67±5.38	Ⅰ	GM	CV.4, LI.14, TE.5, TE.14.	2 months, 6 times per month	20min	②③④⑥	2	1(swelling), 1(xerostomia), 1(mild scald)	1 month
			21	56.88±5.97		PC		2 months	30min		3（Exit halfway）	0
Wang C.H	2019	China	23	59.42±7.02	Ⅰ	GM	BL.23, LI.13, LI.14, TE.5, SI.9, and Ashi points.	4 weeks, Q2d	30min	②③④⑥	1(Exit halfway)	0
			22	58.25±6.19		PC		4 weeks, Q2d	30min		2(Exit halfway)	0
Xing H.H	2018	China	20	61.21±4.21	Ⅲ	SA	LI.4, LI.11, LI.14, LI.15, LU.7, SI.9, SP.6, ST.36, TE.14, TE.6.	10 days, Qd	30min	①	0	UK
			20	61.21±4.21		UC		10 days	15min		0	UK
Huang F	2018	China	33	49.58±6.61	Ⅲ	EA	6-8 tendon attachment points of affected upper limb.	4 weeks, 6 times per week	30min	⑥	0	0
			30	50.37±6.52		FE		4 weeks Qd	30min		3(1:Lost follow-up;2:Due to AEs)	2(Vertigo headache)
Feng L	2018	China	46	51.66±7.24	Ⅲ	BLC	BL.28, CV.3, CV.6, LI.4, LR.2, LR.3, ST.36, SP.6, SP.10, BL.17, SI.6.	28 days, Qd	20min	③⑥	0	0	4 month
			47	52.17±6.03		OM		28 days, Bid	20min		0	0
Zhan J	2017	China	30	57.84±4.40	Ⅰ	SA	CV.12, CV.10, CV.6, CV.4, ST.24, ST.26.	4 weeks, Qd	UK	①⑤	0	UK
			30	57.84±4.40		FE		4 weeks, Tiw	UK		0	UK
Yang M	2017	China	23	58.25±6.19		GM	LI.14, LI.11, CV.3, SI.9, and Ashi points.	4 weeks, Biw	30min	②③④⑥	1(Lost follow-up)	1(Flushing and itching)
			22	59.42±7.02		PC		4 weeks, Biw	30min		2(Lost follow-up)	0
Sun X.H	2017	China	108	44.20±8.60	Ⅲ	BLC	Hand Three Yin and Hand Three Yang Meridians;Du Meridian, Foot Taiyang Bladder Meridian and Hand Taiyang Small Intestine Meridian	9 weeks, Tiw	30min	①③⑤	0	UK
			108	46.40±9.10		UC		9 weeks	UK		0	UK
Jiao H.F	2017	China	15	45.62±3.52	Ⅲ	NWM	GB.21, LI.4, LU1, LR.3, SP.9, TE.5, ST.36, and Ashi points.	9 weeks, 5 times per week	20min	③	0	UK
			15	45.62±3.52		UC		9 weeks	UK		0	UK
Zhang Y.R	2016	China	48	59.90±7.02	Ⅰ	BLC	Hand Three Yin and Hand Three Yang Meridians;Du Meridian, Foot Taiyang Bladder Meridian.	50 days, every 5 days	10min	①②③⑤⑥	2(Lost follow-up)	0
			24	59.96±5.33		FE		50 days, Qd	30min		1(Lost follow-up)	0
Huang H.T	2014	China	31	50.00±10.00	Ⅲ	GM	CV.9, GB.21, LI.4, LI.11, LI.14, LI.15, LU.7, TE.5, TE.14, SP.9, SI.9, and Ashi points	6 weeks, 5 times per week	20min	①③	0	UK
			31	50.00±9.00		UC		6 weeks	UK		0	UK
Yang S.X	2023	China	48	61.31±9.64	Ⅰ	NWM	LI.4, LI.11, TE.5, TE.3, TE.9, LI.15, HT.13, TE.10, PC.2, CV.12, CV.4, LI.11, CV.9, SP.6, SP.9.	7 weeks, Tiw	30min	④	1（Exit halfway）	1(fracture)	12 weeks
			43	59.73±9.76		PA	1cm beside the upper and lower limb acupoints; 2cm beside the abdominal	7 weeks, Tiw	30min		6（Exit halfway)	1 (catching a cold)
Qiu F.H	2023	China	30	58.10±9.87	Ⅲ	GM	BL.13, BL.22, SP.9, CV.6, LI.6, LI.4, SI.6, PC.6.	3 weeks, 5 times per week	20-50min	③	0	UK
			30	62.30±9.44		UC		3 weeks	UK		0	UK
Zhao W	2023	China	36	53±9	Ⅰ	SA	LI.15, TE.5, LI.4, SP.9, ST.36, and Ashi points.	8 weeks, Tiw	30min	①	0	0
			37	53±11		FE		8 weeks, Bid	10-15min		0	0
			1217
Ⅰ the injured limb's circumference is more than 2 cm larger than the same area on the uninjured side; Ⅱ the injured limb's circumference is more than 3 cm larger than the same area on the uninjured side; Ⅲ diagnosis method not specified.
SA = simple acupuncture; BLC = blood-letting and cupping; EA= electroacupuncture; GM = gentle moxibustion; NWM = needle-warming moxibustion; FE = functional exercises; PC = pneumatic injection; OM =oral medicine; PA = placebo acupuncture; UC = usual care (Comprehensive treatments including life care, health education, skin care, and so on).
① clinical effectiveness rate; ② average arm circumference; ③ circumference of the elbow joint; ④ VAS swelling score; ⑤ VAS pain score; ⑥ adverse events.

## Sheet: clinical effectiveness rate
author	year	sampleszie	Intervention	effect cases
HU X.L	2021	39	GM	37
		39	FE	28
Zhang F.R	2020	14	GM	12
		14	PC	9
Zhan J	2017	30	SA	28
		30	FE	24
Zhang Y.R	2016	48	BLC	46
		24	FE	14
Liu Y.N	2019	30	NWM	29
		30	UC	24
Xing H.H	2018	20	SA	19
		20	UC	16
Huang H.T	2014	31	GM	28
		31	UC	20
Zhao W	2023	36	SA	30
		37	FE	13
Sun X.H	2017	108	BLC	99
		108	UC	89

## Sheet: average arm circumference
author	year	samplesize	Intervention	mean	SD
Zhang F.R	2020	14	GM	-2.91	2.12
		14	PC	-2.33	2.31
Ba T	2019	30	NWM	-1.47	1.12
		28	OM	-0.47	1.15
Shen J	2019	22	GM	-0.89	2.38
		21	PC	-0.65	2.58
Wang C.H	2019	23	GM	-1.13	2.07
		22	PC	-0.61	1.87
Yang M	2017	23	GM	-1.32	2.13
		22	PC	-0.27	1.98
Zhang Y.R	2016	48	BLC	-1.12	2.78
		24	FE	-0.38	2.16

## Sheet: circumference of elbow joint
author	year	samplesize	Intervention	mean	SD
Ba T	2019	30	NWM	-1.67	1.63
		28	OM	-0.8	1.45
Shen J	2019	22	GM	-1.08	3.24
		21	PC	-0.82	2.66
Wang C.H	2019	23	GM	-1	2.05
		22	PC	-0.83	2.62
Yang M	2017	23	GM	-1.24	2.21
		22	PC	-0.48	2.71
Jiao H.F	2017	15	NWM	-21.1	4.87
		15	UC	-13.04	4.92
Huang H.T	2014	31	GM	-21.2	4.95
		31	UC	-15.5	4.68
Qiu F.H	2023	30	GM	-2.62	3.18
		30	UC	-1.22	3.25
Feng L	2018	46	BLC	-2.58	2.66
		47	OM	-1.09	2.81
Sun X.H	2017	108	BLC	-7.9	2.95
		108	UC	-6.2	3.1
Zhang Y.R	2016	48	BLC	-1.32	3.32
		24	FE	-0.42	2.68

## Sheet:  VAS score for swelling
author	year	samplesize	Intervention	mean	SD
Zhang F.R	2020	14	GM	-2.67	1.03
		14	PC	-1.76	0.92
Liu Y.N	2019	30	NWM	-2.6	1.47
		30	UC	-1.62	1.48
Shen J	2019	22	GM	-4.32	1.56
		21	PC	-3.08	1.56
Wang C.H	2019	23	GM	-6.7	1.05
		22	PC	-5.08	0.85
Yang M	2017	23	GM	-2.67	1.03
		22	PC	-1.76	0.92
Yang S.X	2023	48	NWM	-2.04	2.06
		43	PA	-1.31	2.22

## Sheet:  VAS score for pain
author	year	samplesize	Intervention	mean	SD
Sun X.H	2017	108	BLC	-3.66	1.81
		108	UC	-1.91	1.86
Zhang Y.R	2016	48	BLC	-0.42	1.69
		24	FE	0	1.29
Zhan J	2017	30	SA	-3.59	0.93
		30	FE	-2.37	0.99
